# Supplementary material for: Mechanical nociceptive assessment of the equine hoof after navicular bursa anesthetic infiltration validated by bursography
Source: PLoS One. 2022 Jun 7;17(6):e0269532. doi: 10.1371/journal.pone.0269532 (PMC9173607; doi:10.1371/journal.pone.0269532)
Supplement: S1 Table — (XLSX) [file pone.0269532.s001.xlsx]

## Sheet: BN
Mechanical nociceptive threshold (in kg) of the forelimb hooves of healthy horses subjected to navicular bursa infiltration with 2 ml of lidocaine 2% or Ringer's lactated solution.
Animal	Time	Treatment	Heel bulbs lateral	Coronary band lateral	Coronary band dorsal	Coronary band medial	Heel bulbs medial	Lamina 2 cm	Lamina 4 cm	Sole dorsal	Sole medial	Sole lateral		Animal	Time	Treatment	Heel bulbs lateral	Coronary band lateral	Coronary band dorsal	Coronary band medial	Heel bulbs medial	Lamina 2 cm	Lamina 4 cm	Sole dorsal	Sole medial	Sole lateral
8	0''	Ringer	0.39	0.355	0.565	0.505	0.525	0.39	0.345	0.46	0.37	0.335		8	0''	Lidocaine	0.51	0.18	0.255	0.473333	0.32	0.3175	0.395	0.45	0.48	0.54
8	5''	Ringer	0.36	0.475	0.475	0.63	0.36	0.38	0.455	0.655	0.41	0.565		8	5''	Lidocaine	0.3	0.26	0.263333	0.516667	0.275	0.375	0.615	0.51	0.45	0.455
8	10''	Ringer	0.48	0.355	0.54	0.57	0.41	0.42	0.505	0.59	0.43	0.625		8	10''	Lidocaine	0.303333	0.505	0.445	0.695	0.2	0.275	0.466667	0.515	0.655	0.4
8	15''	Ringer	0.57	0.54	0.495	0.525	0.57	0.355	0.665	0.695	0.44	0.58		8	15''	Lidocaine	0.495	0.56	0.455	0.6	0.465	0.355	0.58	0.51	0.56	0.5
8	20''	Ringer	0.4	0.405	0.45	0.465	0.48	0.225	0.345	0.56	0.48	0.5		8	20''	Lidocaine	0.31	0.486667	0.51	0.395	0.34	0.366667	0.425	0.52	0.47	0.46
8	30''	Ringer	0.495	0.485	0.525	0.49	0.62	0.28	0.265	0.675	0.59	0.625		8	30''	Lidocaine	0.365	0.255	0.33	0.28	0.22	0.335	0.516667	0.45	0.525	0.47
8	01:00:00	Ringer	0.42	0.42	0.355	0.47	0.435	0.4	0.29	0.495	0.5	0.425		8	01:00:00	Lidocaine	0.315	0.57	0.485	0.415	0.38	0.195	0.265	0.5	0.59	0.535
8	01:30:00	Ringer	0.49	0.45	0.355	0.585	0.46	0.365	0.37	0.67	0.525	0.675		8	01:30:00	Lidocaine	0.3	0.47	0.525	0.505	0.285	0.27	0.515	0.505	0.53	0.476667
8	02:00:00	Ringer	0.425	0.415	0.405	0.495	0.43	0.41	0.37	0.59	0.61	0.56		8	02:00:00	Lidocaine	0.28	0.36	0.24	0.355	0.25	0.305	0.4	0.565	0.555	0.545
8	02:30:00	Ringer	0.54	0.45	0.48	0.51	0.61	0.435	0.37	0.505	0.555	0.475		8	02:30:00	Lidocaine	0.23	0.353333	0.37	0.34	0.28	0.235	0.445	0.63	0.565	0.565
8	03:00:00	Ringer	0.315	0.66	0.42	0.44	0.53	0.295	0.25	0.59	0.585	0.525		8	03:00:00	Lidocaine	0.265	0.435	0.33	0.595	0.365	0.27	0.445	0.635	0.315	0.425
8	03:30:00	Ringer	0.46	0.385	0.275	0.39	0.435	0.395	0.355	0.625	0.77	0.67		8	03:30:00	Lidocaine	0.31	0.32	0.285	0.335	0.205	0.26	0.35	0.5	0.435	0.54
8	04:00:00	Ringer	0.45	0.26	0.4	0.45	0.36	0.345	0.275	0.665	0.725	0.485		8	04:00:00	Lidocaine	0.225	0.415	0.395	0.43	0.34	0.2	0.24	0.31	0.255	0.325
3	0''	Ringer	0.35	0.365	0.47	0.37	0.28	0.55	0.48	0.725	0.675	0.735		3	0''	Lidocaine	0.195	0.273333	0.22	0.285	0.155	0.74	0.4	0.51	0.5	0.595
3	5''	Ringer	0.435	0.45	0.37	0.245	0.335	0.7	0.475	0.7	0.69	0.63		3	5''	Lidocaine	0.14	0.45	0.26	0.205	0.11	0.83	0.44	0.56	0.64	0.61
3	10''	Ringer	0.42	0.42	0.59	0.25	0.455	0.74	0.37	0.535	0.485	0.42		3	10''	Lidocaine	0.285	0.365	0.22	0.305	0.15	0.403333	0.365	0.405	0.37	0.36
3	15''	Ringer	0.35	0.295	0.545	0.515	0.395	0.46	0.385	0.625	0.705	0.51		3	15''	Lidocaine	0.256667	0.31	0.29	0.745	0.153333	0.595	0.68	0.595	0.475	0.625
3	20''	Ringer	0.33	0.49	0.375	0.33	0.19	0.39	0.42	0.62	0.62	0.505		3	20''	Lidocaine	0.19	0.65	0.485	0.245	0.155	1.395	3.965	0.595	0.73	0.6
3	30''	Ringer	0.345	0.31	0.4	0.325	0.21	0.43	0.335	0.505	0.56	0.54		3	30''	Lidocaine	0.783333	0.43	1.58	2.575	0.81	6	6	0.765	1.02	0.946667
3	01:00:00	Ringer	0.265	0.42	0.37	0.26	0.275	0.406667	0.383333	0.47	0.425	0.6		3	01:00:00	Lidocaine	0.93	1.66	0.66	2.86667	0.795	6	6	0.865	0.68	0.885
3	01:30:00	Ringer	0.275	0.165	0.24	0.285	0.275	0.49	0.365	0.56	0.52	0.49		3	01:30:00	Lidocaine	0.16	0.92	0.75	1.97	0.215	1.52	2.035	0.79	0.98	0.72
3	02:00:00	Ringer	0.295	0.26	0.48	0.273333	0.3	0.46	0.525	0.45	0.495	0.53		3	02:00:00	Lidocaine	0.215	0.45	0.455	0.14	0.11	1.175	1.795	0.61	0.615	0.595
3	02:30:00	Ringer	0.256667	0.27	0.33	0.405	0.22	0.47	0.245	0.465	0.45	0.505		3	02:30:00	Lidocaine	0.16	0.22	0.21	0.156667	0.125	0.66	0.31	0.595	0.455	0.52
3	03:00:00	Ringer	0.29	0.28	0.285	0.385	0.3	0.355	0.315	0.485	0.445	0.405		3	03:00:00	Lidocaine	0.19	0.235	0.215	0.135	0.186667	0.46	0.26	0.525	0.39	0.54
3	03:30:00	Ringer	0.33	0.22	0.275	0.25	0.29	0.375	0.365	0.485	0.37	0.445		3	03:30:00	Lidocaine	0.206667	0.32	0.16	0.265	0.135	0.823333	0.3	0.475	0.49	0.375
3	04:00:00	Ringer	0.41	0.39	0.31	0.305	0.47	0.45	0.34	0.425	0.35	0.47		3	04:00:00	Lidocaine	0.11	0.33	0.155	0.306667	0.09	0.905	0.185	0.64	0.435	0.46
4	0''	Ringer	0.705	0.805	0.705	0.815	0.71	0.39	0.3	0.25	0.315	0.425		4	0''	Lidocaine	0.45	0.363333	0.42	0.545	0.44	0.343333	0.373333	0.416667	0.275	0.563333
4	5''	Ringer	0.39	0.27	0.38	0.36	0.86	0.335	0.235	0.353333	0.31	0.25		4	5''	Lidocaine	0.345	0.535	0.446667	0.485	0.45	0.565	1.15	0.91	0.58	0.9
4	10''	Ringer	0.425	0.83	0.555	0.676667	0.405	0.345	0.28	0.365	0.41	0.46		4	10''	Lidocaine	0.26	0.37	0.38	0.255	0.365	0.6	0.856667	0.7675	0.655	1.345
4	15''	Ringer	0.3	0.636667	0.595	0.645	0.605	0.355	0.3	0.285	0.3	0.405		4	15''	Lidocaine	0.49	0.555	0.48	0.35	0.825	0.35	0.525	0.445	0.54	0.52
4	20''	Ringer	0.385	0.586667	0.455	0.393333	0.465	0.32	0.205	0.255	0.3	0.43		4	20''	Lidocaine	0.395	0.27	0.28	0.465	0.565	0.4	1.29	0.986667	0.75	0.85
4	30''	Ringer	0.305	0.47	0.435	0.555	0.655	0.32	0.26	0.24	0.235	0.21		4	30''	Lidocaine	0.283333	0.405	0.466667	0.54	0.36	0.375	0.783333	0.575	0.525	0.665
4	01:00:00	Ringer	0.125	0.425	0.605	0.566667	0.485	0.39	0.255	0.265	0.345	0.36		4	01:00:00	Lidocaine	0.47	0.76	0.766667	0.635	0.483333	0.57	1.02667	0.505	0.365	0.475
4	01:30:00	Ringer	0.65	1.115	0.425	0.65	0.465	0.39	0.265	0.39	0.305	0.435		4	01:30:00	Lidocaine	0.375	0.675	0.39	0.46	0.33	0.65	1.42	0.535	0.465	0.585
4	02:00:00	Ringer	0.383333	0.665	0.54	0.675	0.7	0.34	0.36	0.23	0.345	0.335		4	02:00:00	Lidocaine	0.44	0.495	0.49	0.26	0.605	0.585	1.29	0.5	0.555	0.375
4	02:30:00	Ringer	0.186667	0.52	0.49	0.396667	0.43	0.355	0.345	0.355	0.205	0.23		4	02:30:00	Lidocaine	0.515	0.335	0.64	0.57	0.635	0.695	1.16	0.485	0.505	0.43
4	03:00:00	Ringer	0.44	0.455	0.575	0.415	0.35	0.475	0.495	0.3	0.27	0.37		4	03:00:00	Lidocaine	0.416667	0.715	0.44	1.045	0.885	0.64	1.18667	0.37	0.38	0.39
4	03:30:00	Ringer	0.326667	0.305	0.36	0.4125	0.38	0.405	0.416667	0.32	0.26	0.386667		4	03:30:00	Lidocaine	0.26	0.745	0.535	0.765	0.855	0.615	0.76	0.395	0.49	0.425
4	04:00:00	Ringer	0.31	0.565	0.456667	0.636667	0.535	0.45	0.315	0.225	0.305	0.35		4	04:00:00	Lidocaine	0.73	0.46	0.63	0.41	0.715	0.385	0.385	0.44	0.425	0.455
5	0''	Ringer	0.41	0.425	0.61	0.545	0.485	0.095	0.153333	0.455	0.42	0.285		5	0''	Lidocaine	0.515	0.335	0.403333	0.355	0.395	0.41	0.23	0.22	0.335	0.255
5	5''	Ringer	0.345	0.425	0.49	0.55	0.423333	0.165	0.33	0.215	0.22	0.22		5	5''	Lidocaine	0.323333	0.64	0.785	0.545	0.37	0.27	0.15	0.44	0.35	0.43
5	10''	Ringer	0.49	0.475	0.36	0.633333	0.85	0.24	0.405	0.41	0.455	0.275		5	10''	Lidocaine	0.3	0.666667	0.655	0.49	0.315	0.46	0.215	0.343333	0.41	0.455
5	15''	Ringer	0.475	0.54	0.37	0.505	0.595	0.145	0.405	0.425	0.39	0.3		5	15''	Lidocaine	0.31	0.4725	0.406667	0.46	0.313333	0.545	0.22	0.27	0.42	0.38
5	20''	Ringer	0.67	0.61	0.59	0.605	0.59	0.13	0.325	0.41	0.31	0.34		5	20''	Lidocaine	0.36	0.36	0.385	0.28	0.456667	0.455	0.243333	0.345	0.295	0.375
5	30''	Ringer	0.61	0.685	0.47	0.516667	0.73	0.15	0.37	0.41	0.335	0.45		5	30''	Lidocaine	0.42	0.463333	0.65	0.51	0.576667	0.315	0.215	0.243333	0.375	0.385
5	01:00:00	Ringer	0.736667	0.57	0.535	0.61	0.78	0.16	0.54	0.405	0.395	0.4		5	01:00:00	Lidocaine	0.35	0.34	0.415	0.34	0.32	0.33	0.15	0.205	0.24	0.205
5	01:30:00	Ringer	0.36	0.76	0.335	0.575	0.405	0.155	0.44	0.313333	0.4	0.315		5	01:30:00	Lidocaine	0.5	0.405	0.365	0.443333	0.45	0.21	0.165	0.375	0.395	0.275
5	02:00:00	Ringer	0.455	0.48	0.37	0.365	0.505	0.176667	0.47	0.39	0.37	0.335		5	02:00:00	Lidocaine	0.425	0.38	0.38	0.375	0.32	0.145	0.18	0.246667	0.313333	0.35
5	02:30:00	Ringer	0.375	0.546667	0.325	0.495	0.513333	0.16	0.42	0.42	0.445	0.35		5	02:30:00	Lidocaine	0.545	0.495	0.43	0.615	0.386667	0.175	0.245	0.26	0.38	0.375
5	03:00:00	Ringer	0.365	0.36	0.36	0.265	0.34	0.18	0.41	0.313333	0.415	0.405		5	03:00:00	Lidocaine	0.455	0.43	0.543333	0.545	0.395	0.185	0.17	0.34	0.445	0.285
5	03:30:00	Ringer	0.51	0.363333	0.435	0.606667	0.435	0.15	0.375	0.336667	0.36	0.355		5	03:30:00	Lidocaine	0.525	0.386667	0.44	0.315	0.345	0.205	0.205	0.325	0.365	0.275
5	04:00:00	Ringer	0.395	0.585	0.475	0.52	0.45	0.2	0.33	0.33	0.315	0.425		5	04:00:00	Lidocaine	0.38	0.36	0.43	0.355	0.375	0.25	0.185	0.38	0.345	0.345
6	0''	Ringer	0.56	0.255	0.526667	0.215	0.595	0.56	0.22	0.67	0.785	0.82		6	0''	Lidocaine	0.175	0.135	0.26	0.493333	0.115	0.21	0.945	0.295	0.395	0.3
6	5''	Ringer	0.435	0.375	0.666667	0.193333	0.14	1.13	0.26	0.83	0.65	0.885		6	5''	Lidocaine	0.273333	0.52	0.303333	0.735	0.225	0.32	0.88	0.295	0.485	0.5
6	10''	Ringer	0.18	0.295	0.26	0.536667	0.165	0.47	0.135	0.58	0.9	0.69		6	10''	Lidocaine	0.19	0.2	0.41	0.28	0.155	0.26	0.67	0.36	0.31	0.265
6	15''	Ringer	0.215	0.29	0.476667	0.33	0.21	1.23	0.225	0.43	0.915	0.4		6	15''	Lidocaine	0.343333	0.46	0.24	0.435	0.206667	0.255	0.446667	0.32	0.44	0.333333
6	20''	Ringer	0.413333	0.42	0.245	0.3	0.446667	0.895	0.175	0.7	0.655	0.66		6	20''	Lidocaine	0.215	0.263333	0.543333	0.36	0.16	0.225	0.63	0.285	0.38	0.37
6	30''	Ringer	0.3	0.23	0.32	0.436667	0.185	0.545	0.115	0.6	0.785	0.7		6	30''	Lidocaine	0.41	0.295	0.59	0.6	0.48	0.245	1.165	0.32	0.35	0.42
6	01:00:00	Ringer	0.375	0.44	0.395	0.41	0.32	0.78	0.24	0.675	0.88	0.74		6	01:00:00	Lidocaine	0.11	0.373333	0.465	0.21	0.115	0.255	0.786667	0.405	0.405	0.52
6	01:30:00	Ringer	0.455	0.49	0.74	0.38	0.35	0.895	0.175	0.635	0.445	0.59		6	01:30:00	Lidocaine	0.375	0.69	0.22	0.475	0.475	0.21	0.705	0.41	0.41	0.373333
6	02:00:00	Ringer	0.443333	0.24	0.39	0.335	0.265	0.825	0.185	0.525	0.77	0.615		6	02:00:00	Lidocaine	0.285	0.29	0.49	0.4	0.4	0.255	0.78	0.59	0.59	0.585
6	02:30:00	Ringer	0.325	0.215	0.323333	0.495	0.455	0.88	0.185	0.495	0.67	0.64		6	02:30:00	Lidocaine	0.305	0.31	0.355	0.493333	0.493333	0.265	0.48	0.5	0.645	0.53
6	03:00:00	Ringer	0.233333	0.27	0.153333	0.12	0.22	0.88	0.16	0.41	0.385	0.245		6	03:00:00	Lidocaine	0.32	0.18	0.69	0.2	0.2	0.265	1.17667	0.415	0.39	0.4
6	03:30:00	Ringer	0.41	0.266667	0.27	0.615	0.53	1.395	0.155	0.545	0.62	0.405		6	03:30:00	Lidocaine	0.246667	0.175	0.455	0.19	0.19	0.23	0.64	0.435	0.335	0.42
6	04:00:00	Ringer	0.51	0.54	0.553333	0.305	0.465	1.07	0.17	0.48	0.595	0.393333		6	04:00:00	Lidocaine	0.26	0.253333	0.36	0.14	0.14	0.245	0.715	0.32	0.41	0.415
7	0''	Ringer	0.595	0.68	0.62	0.68	0.715	0.22	0.21	0.79	0.895	0.93		7	0''	Lidocaine	0.535	0.545	0.738	0.565	0.775	0.22	0.305	0.565	0.73	0.74
7	5''	Ringer	0.345	0.4	0.48	0.455	0.455	0.185	0.17	0.835	0.85	0.72		7	5''	Lidocaine	0.56	0.425	0.63	0.525	0.725	0.29	0.285	0.665	0.87	0.72
7	10''	Ringer	0.34	0.33	0.37	0.355	0.38	0.19	0.165	0.815	0.8	0.84		7	10''	Lidocaine	0.675	0.71	0.54	0.685	0.71	0.32	0.35	0.76	0.83	0.775
7	15''	Ringer	0.295	0.295	0.22	0.29	0.255	0.235	0.2	0.71	0.68	0.605		7	15''	Lidocaine	0.683333	0.475	0.6	0.68	0.9	0.325	0.36	0.75	0.635	0.625
7	20''	Ringer	0.265	0.235	0.415	0.373333	0.33	0.145	0.17	0.705	0.615	0.595		7	20''	Lidocaine	0.535	0.67	0.695	0.72	0.585	0.275	0.3	0.83	0.65	0.8
7	30''	Ringer	0.326667	0.365	0.365	0.475	0.45	0.175	0.16	0.785	0.71	0.62		7	30''	Lidocaine	0.55	0.515	0.58	0.615	0.85	0.315	0.39	0.755	0.755	0.685
7	01:00:00	Ringer	0.376667	0.36	0.3	0.425	0.475	0.175	0.145	0.865	0.84	0.835		7	01:00:00	Lidocaine	0.445	0.47	0.52	0.375	0.445	0.26	0.26	0.84	0.785	0.85
7	01:30:00	Ringer	0.315	0.385	0.46	0.435	0.525	0.165	0.15	0.785	0.8	0.67		7	01:30:00	Lidocaine	0.276667	0.45	0.55	0.435	0.39	0.31	0.325	0.69	0.645	0.585
7	02:00:00	Ringer	0.275	0.39	0.385	0.305	0.37	0.165	0.125	0.8	0.705	0.715		7	02:00:00	Lidocaine	0.3	0.25	0.34	0.28	0.43	0.19	0.185	0.655	0.705	0.74
7	02:30:00	Ringer	0.333333	0.325	0.3	0.415	0.39	0.225	0.17	0.755	0.79	0.59		7	02:30:00	Lidocaine	0.755	0.34	0.32	0.635	0.776667	0.155	0.205	0.79	0.795	0.89
7	03:00:00	Ringer	0.4	0.355	0.41	0.445	0.4	0.165	0.155	0.775	0.845	0.78		7	03:00:00	Lidocaine	0.445	0.455	0.49	0.53	0.75	0.16	0.18	0.545	0.515	0.64
7	03:30:00	Ringer	0.4	0.48	0.605	0.425	0.455	0.135	0.16	0.913333	0.85	0.825		7	03:30:00	Lidocaine	0.4	0.635	0.315	0.655	0.515	0.15	0.185	0.505	0.585	0.545
7	04:00:00	Ringer	0.595	0.445	0.433333	0.485	0.625	0.155	0.12	0.715	0.865	0.705		7	04:00:00	Lidocaine	0.59	0.48	0.445	0.59	0.63	0.15	0.125	0.68	0.685	0.71
